# Supplementary material for: Antioxidants stimulate BACH1-dependent tumor angiogenesis
Source: J Clin Invest. 2023 Oct 16;133(20):e169671. doi: 10.1172/JCI169671 (PMC10575724; doi:10.1172/JCI169671)
Supplement: Supporting data values [file jci-133-169671-s105.xlsx]

## Sheet: Figure 1B
		VitC
	0	5 μM	25 μM
BACH1/ACTIN	1	2.02679	5.11765
	1	2.30928	3.89286
	1	2.33723	3.78662

## Sheet: Figure 1C
						Ctrl					VitC
			A549 3D	BACH1	0.989695	0.914929	1.09538			2.25866	2.50336	2.31925
			H838 3D	BACH1	0.410471	0.355499	1.68653	1.5475		2.77129	2.56572	3.17909	3.28656
			Lung tumor organoid	BACH1	1.11771	0.893076	0.98921			3.17292	5.84965	5.18992
			A549 xenograft tumor	BACH1	1.05832	0.952759	0.988925			1.84787	1.94806	2.17773

## Sheet: Figure 1D
				Ctrl			Vit C
		VEGFA	1.00675	0.54254	1.45071	4.10946	3.18274	2.33359
		VEGFB	0.901272	0.893019	1.20571	1.01941	0.978285	1.32858
		VEGFC	0.986166	0.897605	1.11623	1.31215	1.73129	1.72188
		VEGFD	1.03514	0.953786	1.01107	3.46666	3.02919	3.05371
		VEGFR1	1.01429	1.06803	0.917691	3.74249	3.86281	4.00631
		VEGFR2	0.741725	1.18096	1.07732	5.58918	4.31763	4.31717
		VEGFR3	0.966196	0.903077	1.13073	3.56774	3.62002	3.22521
		NRP1	1.00158	1.02863	0.969784	0.570625	0.482337	0.354712
		NRP2	1.11263	0.864052	1.02332	2.38989	2.46138	2.33127

## Sheet: Figure 1E
						Ctrl	Vit C
					VEGFR2/ACTIN	1	5.20595
						1	2.79907
						1	8.34302
						1	13.2898
						1	7.09429
						1	7.1601

## Sheet: Figure 2A
					BACH1WT			BACH1OE
			VEGFA	0.296512	0.52685	2.17664	0.600948	1.66894	3.45622
			VEGFB	0.624363	1.09918	1.27646	1.8562	2.10379	2.3084
			VEGFC	1.19073	0.631122	1.17815	4.3046	2.01854	3.52346
			VEGFD	0.591653	1.66781	0.74054	7.80233	7.11458	6.20272
			VEGFR1	1.57253	1.12994	0.297533	6.04442	8.95125	7.44451
			VEGFR2	1.20496	0.99384	0.801202	4.42954	6.5711	4.96444
			VEGFR3	1.03891	0.787254	1.17384	5.0416	5.73877	8.37342
			NRP1	1.01537	1.02782	0.956806	0.49443	0.554088	0.654809
			NRP2	0.968693	1.00849	1.02282	7.25637	6.43815	8.67081

## Sheet: Figure 2B
			BACH1WT	BACH1OE
		VEGFR2/ACTIN	1	3.31
			1	11.2
			1	18.36
			1	5.34

## Sheet: Figure 2C
						BACH1+/+				BACH1–/–
			VEGFA	0.963387	1.01468	0.99828	1.02365	0.266995	0.392757	0.350243	0.434824
			VEGFB	0.763164	0.675614	0.555224	0.588466	0.803951	0.888668	0.168236	0.158391
			VEGFC	1.09797	0.810134	0.968063	1.12383	0.201206	0.210052	0.18637	0.215126
			VEGFD	1.25447	1.47074	0.386331	0.888459	0.297142	0.327746	0.077617	0.06889
			VEGFR1	1.01909	1.29141	0.978975	0.710518	0.315808	0.285269	0.042788	0.042761
			VEGFR2	0.989495	1.16403	0.871094	0.975384	0.049432	0.042477	0.171952	0.323469
			VEGFR3	0.987745	1.22847	0.983335	0.800451	0.057493	0.070515	0.202475	0.247741
			NRP1	0.83336	0.619776	1.29818	1.24868	1.20831	1.15587	0.983646	0.957139
			NRP2	1.21222	1.22689	0.857994	0.702897	0.555097	0.558944	0.198813	0.195317

## Sheet: Figure 2D
			BACH1+/+	BACH1–/–
		VEGFR2/ACTIN	1	0.538194
			1	0.56574
			1	0.310447

## Sheet: Figure 2E
			BACH1+/+ Ctrl		BACH1+/+ VitC			BACH1–/– Ctrl			BACH1–/– VitC
	VEGFA	0.555882	1.14136	1.30276	1.98377	1.62598	2.29878	0.111577	0.11517	0.224885	0.70936	0.903697	0.467375
	VEGFB	1.0281	0.877812	1.09409	3.21144	2.60543	0.410432	0.155324	0.146236	0.584765	0.669276	0.916015	0.794622
	VEGFC	0.924053	1.07274	1.00321	1.58863	1.62078	2.18754	0.177898	0.205347	0.172836	0.483372	0.971802	0.798434
	VEGFD	0.454692	1.04567	1.49964	3.2215	3.15319	4.7628	0.091352	0.08108	0.157139	1.16822	0.627289	0.772136
	VEGFR1	1.0478	0.76047	1.19173	3.04277	2.91808	4.86006	0.045796	0.045767	0.047404	0.692439	0.58958	0.441046
	VEGFR2	1.05921	0.939346	1.00145	4.74943	3.31439	3.66133	0.073198	0.048507	0.071498	0.068794	0.859995	0.835561
	VEGFR3	0.709314	0.717615	1.57307	1.89044	2.25336	1.98833	0.048008	0.046388	0.139026	0.685116	0.426628	0.445889
	NRP1	0.787929	0.757884	1.45419	0.766737	0.823743	0.85565	0.597022	0.580933	0.620591	0.913712	0.928746	0.8571
	NRP2	0.995378	0.815446	1.18918	2.14781	2.08261	3.28916	0.230647	0.226592	0.34116	1.22476	0.72358	0.913713

## Sheet: Figure 2F
		BACH1+/+ Ctrl	BACH1+/+ VitC	BACH1–/– Ctrl	BACH1–/– VitC
	VEGFR2/ACTIN	1	3.65686	0.747748	0.788462
		1	4.675	0.56574	0.828125
		1	1.66316	0.559633	1.03061
		1	4.65741	0.442748	0.67658

[truncated: 61 more sheets: Figure 3F, Figure 4A, Figure 4B, Figure 4C, Figure 4D, Figure 4E, Figure 4F, Figure 5A, Figure 5B, Figure 5C, Figure 5E, Figure 6A, Figure 6C, Figure 7A, Figure 7D, Figure 7E, Figure 7F, Sup Figure 1D, Sup Figure 1E, Sup Figure 1F …]
